# Supplementary material for: Effects of yeast inoculation on community, metabolites, and flavors in ganjang, a traditional Korean fermented soy sauce
Source: Food Chem X. 2026 Jul 13;37:104200. doi: 10.1016/j.fochx.2026.104200 (PMC13382134; doi:10.1016/j.fochx.2026.104200)
Supplement: Supplementary file 2 — Supplementary material 2 [file mmc2.xlsx]

## Sheet: Table S1
Table S1. Volatile organic compounds (VOCs) identified from ganjang batches inoculated with Tetragenococcus halophilus , T. halophilus and Debaryomyces hansenii, T. halophilus and Wickerhamomyces anomalus, T. halophilus and Wickerhamiella versatilis, and T. halophilus, D. hansenii, Wo. anomalus, and Wi. versatilis. The volatile flavor compounds were analyzed in triplicate using a headspace solid-…
Compounds	Identification method	T (Tetragenococcus)								TD (Tetragenococcus+Debaryomyces)								TW (Tetragenococcus+Wickerhamomyces)								TC (Tetragenococcus+Wickerhamiella)								TDWC (Tetragenococcus+Debaryomyces+Wickerhamomyces+Wickerhamiella)
		5 day	20 day	40 day	60 day	70 day	100 day	150 day	240 day	5 day	20 day	40 day	60 day	70 day	100 day	150 day	240 day	5 day	20 day	40 day	60 day	70 day	100 day	150 day	240 day	5 day	20 day	40 day	60 day	70 day	100 day	150 day	240 day	5 day	20 day	40 day	60 day	70 day	100 day	150 day	240 day
Sum		4.45 ± 0.7	12.56 ± 0.95	25.11 ± 1.17	38.28 ± 2.05	39.5 ± 0.38	60.26 ± 14.81	50.94 ± 10.42	20.45 ± 2.03	6.12 ± 1.24	36.84 ± 6.9	29.91 ± 9.94	27.91 ± 3.75	37.12 ± 5.47	47.53 ± 1.87	34.33 ± 16.71	23.27 ± 6.37	5.54 ± 0.54	23.97 ± 4.49	34.82 ± 5.04	36.8 ± 6.88	51.2 ± 13.2	41.92 ± 10.85	42.28 ± 11.83	16.83 ± 4.2	8.94 ± 3.69	62.5 ± 3.26	82.02 ± 9.55	90.32 ± 17.14	64.33 ± 5.77	47.51 ± 2.5	44.26 ± 1.58	27.06 ± 5.73	14.08 ± 7.29	78.49 ± 15.08	100 ± 29.91	80.86 ± 3.92	79.96 ± 13.22	65.94 ± 9.74	38.47 ± 2.26	36.04 ± 6.34
Pyrazines		1.89 ± 0.16	8.36 ± 0.73	18.66 ± 0.72	24.49 ± 1.64	28.03 ± 0.33	44.54 ± 11.52	39.32 ± 7.23	15.06 ± 1.98	1.89 ± 0.56	21.72 ± 5.99	16 ± 7.04	14.01 ± 2.46	20.66 ± 5.2	27.72 ± 2.18	23.04 ± 12.35	13.68 ± 5.32	1.82 ± 0.22	15.22 ± 3.69	20.68 ± 4.54	19.33 ± 4.87	28.31 ± 10.27	27.9 ± 9.31	30.76 ± 13.08	9.9 ± 3.07	3.77 ± 2.58	46.29 ± 2.31	55.37 ± 5.33	55.46 ± 8.8	36.63 ± 4.3	32.61 ± 0.72	32.15 ± 1.93	18.49 ± 3.7	8.82 ± 5.07	61.81 ± 11.74	78.22 ± 22.8	60.06 ± 3.08	60.3 ± 9.94	50.43 ± 11.95	31.54 ± 1.25	27.12 ± 4.87
Tetramethylpyrazine	B	1.74 ± 0.15	7.68 ± 0.69	17.1 ± 0.54	22.55 ± 1.49	25.89 ± 0.32	41.2 ± 10.65	34.38 ± 6.41	12.82 ± 1.68	1.62 ± 0.49	19.24 ± 5.31	14.29 ± 6.34	12.32 ± 2.21	18.53 ± 4.71	24.69 ± 2.06	17.67 ± 10.84	10.56 ± 5.1	1.6 ± 0.19	13.72 ± 3.53	18.72 ± 4.34	17.51 ± 4.63	25.88 ± 9.82	25.45 ± 8.84	25.6 ± 11.9	8.13 ± 2.95	3.38 ± 2.36	42.72 ± 2.41	51.16 ± 5.01	51.57 ± 8.35	34.02 ± 4.2	30.12 ± 0.5	26.25 ± 2.81	14.8 ± 3.54	8.09 ± 4.68	56.89 ± 11.1	72.56 ± 21	55.63 ± 2.83	56.18 ± 9.21	46.88 ± 10.96	28.04 ± 1.07	24.51 ± 4.49
Trimethylpyrazine	B	0.11 ± 0.01	0.51 ± 0.04	1.1 ± 0.05	1.37 ± 0.09	1.54 ± 0.02	2.46 ± 0.64	2.61 ± 0.45	1.07 ± 0.14	0.19 ± 0.05	1.89 ± 0.57	1.28 ± 0.55	1.07 ± 0.18	1.56 ± 0.39	2.18 ± 0.13	2.59 ± 1.38	1.44 ± 0.44	0.16 ± 0.03	1.09 ± 0.12	1.42 ± 0.15	1.32 ± 0.16	1.73 ± 0.31	1.77 ± 0.32	2.61 ± 0.8	0.86 ± 0.12	0.31 ± 0.21	2.74 ± 0.14	3.04 ± 0.32	2.75 ± 0.26	1.86 ± 0.04	1.77 ± 0.22	2.79 ± 0.13	1.62 ± 0.37	0.54 ± 0.27	3.57 ± 0.73	4.17 ± 1.33	3.07 ± 0.19	2.96 ± 0.57	2.51 ± 0.73	2.27 ± 0.12	1.64 ± 0.26
2,5-Dimethylpyrazine	B	-	0.01 ± 0.001	0.02 ± 0.001	0.02 ± 0.001	0.02 ± 0.001	0.04 ± 0.01	1.22 ± 0.18	0.7 ± 0.1	0.01 ± 0.001	0.08 ± 0.02	0.05 ± 0.02	0.05 ± 0.01	0.06 ± 0.02	0.17 ± 0.02	1.87 ± 0.49	1.1 ± 0.44	-	0.05 ± 0.01	0.06 ± 0	0.04 ± 0.01	0.08 ± 0.02	0.06 ± 0.02	1.53 ± 0.06	0.55 ± 0.05	-	0.08 ± 0.01	0.17 ± 0.16	0.05 ± 0	0.05 ± 0.01	0.05 ± 0.01	2.12 ± 1.14	1.32 ± 0.49	0.02 ± 0.01	0.1 ± 0.03	0.1 ± 0.04	0.1 ± 0.02	0.07 ± 0.02	0.07 ± 0.03	0.37 ± 0.05	0.26 ± 0.03
2,3,5-Trimethyl-6-ethylpyrazine	B	0.02 ± 0.001	0.06 ± 0.001	0.19 ± 0.04	0.28 ± 0.04	0.3 ± 0.01	0.43 ± 0.1	0.4 ± 0.06	0.15 ± 0.03	0.03 ± 0.01	0.21 ± 0.03	0.19 ± 0.05	0.19 ± 0.02	0.23 ± 0.03	0.31 ± 0.01	0.31 ± 0.19	0.22 ± 0.1	0.03 ± 0.001	0.13 ± 0.02	0.22 ± 0.03	0.23 ± 0.06	0.31 ± 0.09	0.3 ± 0.1	0.41 ± 0.18	0.11 ± 0.02	0.03 ± 0.02	0.35 ± 0.02	0.56 ± 0.07	0.62 ± 0.14	0.39 ± 0.05	0.38 ± 0.001	0.48 ± 0.08	0.36 ± 0.16	0.06 ± 0.03	0.5 ± 0.04	0.71 ± 0.21	0.69 ± 0.05	0.62 ± 0.1	0.5 ± 0.12	0.42 ± 0.04	0.33 ± 0.05
2,3-Dimethylpyrazine	B	-	0.03 ± 0.01	0.12 ± 0.08	0.08 ± 0.01	0.09 ± 0	0.13 ± 0.06	0.16 ± 0.04	0.06 ± 0.01	0.01 ± 0.001	0.12 ± 0.03	0.07 ± 0.03	0.04 ± 0.02	0.07 ± 0.01	0.1 ± 0.01	0.07 ± 0.07	0.04 ± 0.04	0.02 ± 0.001	0.09 ± 0.03	0.09 ± 0.02	0.07 ± 0.01	0.11 ± 0.04	0.12 ± 0.04	0.1 ± 0.03	0.04 ± 0.01	0.02 ± 0.02	0.16 ± 0.13	0.11 ± 0.11	0.2 ± 0.01	0.12 ± 0.001	0.1 ± 0.01	0.12 ± 0.03	0.07 ± 0.03	0.06 ± 0.04	0.37 ± 0.19	0.26 ± 0.09	0.23 ± 0.01	0.17 ± 0.03	0.17 ± 0.05	0.12 ± 0.01	0.09 ± 0.02
3-Ethyl-2,5-dimethylpyrazine	B	0.01 ± 0.001	0.04 ± 0.001	0.1 ± 0.01	0.13 ± 0.01	0.14 ± 0.01	0.21 ± 0.05	0.21 ± 0.03	0.08 ± 0.01	0.02 ± 0.001	0.12 ± 0.02	0.08 ± 0.04	0.07 ± 0.001	0.11 ± 0.02	0.13 ± 0.01	0.23 ± 0.15	0.12 ± 0.05	0.02 ± 0.001	0.08 ± 0.02	0.1 ± 0.001	0.1 ± 0.01	0.13 ± 0.01	0.12 ± 0.03	0.2 ± 0.03	0.07 ± 0.001	0.02 ± 0.01	0.16 ± 0.01	0.2 ± 0.01	0.19 ± 0.03	0.13 ± 0.02	0.11 ± 0.01	0.18 ± 0.03	0.14 ± 0.06	0.03 ± 0.01	0.23 ± 0.03	0.29 ± 0.1	0.24 ± 0.02	0.21 ± 0.05	0.18 ± 0.04	0.19 ± 0.01	0.14 ± 0.03
Methylpyrazine	B	-	-	-	-	-	-	0.14 ± 0.03	0.07 ± 0.01	-	-	-	0.24 ± 0.12	0.05 ± 0	0.07 ± 0.02	0.09 ± 0.03	0.07 ± 0.01	-	-	-	-	-	-	0.1 ± 0.02	0.04 ± 0.01	-	-	-	-	-	0.03 ± 0.001	0.07 ± 0.01	0.05 ± 0.01	-	-	-	-	-	0.03 ± 0.01	0.04 ± 0.01	0.04 ± 0.01
2,6-Dimethylpyrazine	B	-	0.02 ± 0.01	0.04 ± 0.001	0.05 ± 0.01	0.05 ± 0.001	0.07 ± 0.02	0.16 ± 0.05	0.08 ± 0.01	0.01 ± 0.001	0.07 ± 0.01	0.04 ± 0.02	0.04 ± 0.001	0.05 ± 0.02	0.08 ± 0.01	0.17 ± 0.01	0.1 ± 0.01	-	0.05 ± 0.01	0.06 ± 0.01	0.05 ± 0.001	0.08 ± 0.01	0.07 ± 0.01	0.2 ± 0.07	0.07 ± 0.001	-	0.09 ± 0.01	0.12 ± 0.06	0.08 ± 0.02	0.07 ± 0.01	0.05 ± 0.001	0.13 ± 0.02	0.1 ± 0.02	0.03 ± 0.02	0.14 ± 0.02	0.14 ± 0.05	0.1 ± 0.001	0.1 ± 0.02	0.08 ± 0.02	0.09 ± 0.01	0.1 ± 0.01
2-Ethyl-6-methylpyrazine	B	-	-	-	-	-	-	0.04 ± 0.01	0.02 ± 0.001	-	-	-	-	-	-	0.04 ± 0.02	0.03 ± 0.01	-	-	-	-	-	-	0.02 ± 0.01	0.02 ± 0.01	-	-	-	-	-	-	0.03 ± 0.01	0.02 ± 0.01	-	-	-	-	-	-	0.02 ± 0.01	0.02 ± 0.001
Esters		0.99 ± 0.03	1.09 ± 0.21	2.69 ± 0.33	9.46 ± 0.05	5.66 ± 0.61	6.53 ± 1.35	3.41 ± 1.71	1.46 ± 0.39	1.73 ± 0.23	4.71 ± 0.39	7.53 ± 1.61	8.09 ± 2.09	8.29 ± 0.54	6.44 ± 1.53	2.03 ± 0.39	2.3 ± 0.48	1.33 ± 0.31	2.68 ± 0.39	6.54 ± 0.88	9.89 ± 1.69	14.29 ± 3.12	4.94 ± 0.31	3.1 ± 2.36	1.43 ± 0.39	1.02 ± 0.15	4.14 ± 0.3	12.1 ± 3.59	18.66 ± 3.93	15.64 ± 0.4	4.58 ± 0.99	2.24 ± 0.63	1.77 ± 0.78	1.01 ± 0.3	3.11 ± 0.79	7.65 ± 2.27	9.19 ± 0.43	9.14 ± 0.27	5.95 ± 1.68	2.12 ± 0.94	1.53 ± 0.34
Methyl nonanoate	B	0.17 ± 0.02	0.4 ± 0.17	0.91 ± 0.34	2.39 ± 0.17	1.78 ± 0.04	0.86 ± 0.25	-	-	-	1.31 ± 0.37	2.97 ± 0.63	2.16 ± 1.58	3.15 ± 0.26	1.06 ± 0.34	-	-	0.26 ± 0.07	1.3 ± 0.26	3.04 ± 0.22	4.36 ± 0.68	5.81 ± 0.75	1.53 ± 0.32	-	-	0.32 ± 0.02	1.87 ± 0.66	5.58 ± 3.47	9.43 ± 2.83	6.61 ± 0.28	1.19 ± 0.52	-	-	0.35 ± 0.09	1.23 ± 0.74	3.36 ± 1.56	3.27 ± 1.32	2.36 ± 1.32	0.91 ± 0.15	-	-
Methyl tridecanoate	B	0.51 ± 0.06	0.19 ± 0.02	0.74 ± 0.06	5 ± 0.3	1.63 ± 0.11	2.15 ± 0.44	0.61 ± 0.01	0.09 ± 0.01	0.96 ± 0.06	1.35 ± 0.25	2.15 ± 0.65	3.15 ± 0.61	1.52 ± 0.3	1.51 ± 0.22	0.19 ± 0.07	0.09 ± 0.01	0.44 ± 0.2	0.14 ± 0.03	1.15 ± 0.66	2.25 ± 0.63	2.44 ± 0.44	1.42 ± 0.18	0.35 ± 0.17	0.04 ± 0	0.26 ± 0.09	0.22 ± 0.04	1.81 ± 0.36	4.96 ± 0.9	2.4 ± 0.28	1.29 ± 0.24	0.15 ± 0.04	0.02 ± 0.001	0.28 ± 0.06	0.08 ± 0.03	1.47 ± 0.46	3.27 ± 0.56	2.1 ± 0.38	2.34 ± 1.37	0.25 ± 0.05	0.04 ± 0.001
Methyl salicylate	B	0.08 ± 0.03	0.08 ± 0.001	0.2 ± 0.001	0.31 ± 0.03	0.54 ± 0.63	1.78 ± 0.46	1.25 ± 1.61	0.58 ± 0.33	0.07 ± 0.02	0.28 ± 0.04	0.45 ± 0.07	0.35 ± 0.06	1.17 ± 0.8	1.21 ± 1.57	0.53 ± 0.18	0.76 ± 0.3	0.08 ± 0.01	0.38 ± 0.05	0.73 ± 0.12	0.53 ± 0.03	2.14 ± 1.47	0.28 ± 0.05	1.09 ± 1.46	0.75 ± 0.42	0.09 ± 0.03	0.39 ± 0.01	1.01 ± 0.19	0.63 ± 0.18	2.78 ± 0.09	0.54 ± 0.04	0.74 ± 0.81	1.07 ± 0.8	0.09 ± 0.02	0.41 ± 0.08	1.08 ± 0.28	0.68 ± 0.05	3.08 ± 1.09	0.95 ± 0.84	0.73 ± 0.98	0.78 ± 0.36
Methyl octanoate	B	0.02 ± 0.01	0.15 ± 0.03	0.34 ± 0.14	0.69 ± 0.06	0.47 ± 0.04	0.21 ± 0.06	0.04 ± 0.02	0.02 ± 0.001	0.03 ± 0.001	0.31 ± 0.05	0.76 ± 0.15	0.74 ± 0.01	0.66 ± 0.13	0.18 ± 0.08	0.05 ± 0.02	0.02 ± 0.01	0.03 ± 0.01	0.24 ± 0.06	0.55 ± 0.12	0.96 ± 0.14	1.48 ± 0.32	0.33 ± 0.08	0.04 ± 0.02	0.01 ± 0.001	0.08 ± 0.03	0.57 ± 0.26	1.58 ± 0.89	0.25 ± 0.06	1.4 ± 0.2	0.25 ± 0.04	0.04 ± 0.01	0.01 ± 0	0.03 ± 0.02	0.32 ± 0.05	0.33 ± 0.16	0.34 ± 0.07	0.21 ± 0.03	0.08 ± 0.02	-	-
Methyl decanoate	B	0.01 ± 0.01	0.04 ± 0.01	0.12 ± 0.04	0.14 ± 0.01	0.13 ± 0.01	0.09 ± 0.01	0.39 ± 0.05	0.02 ± 0.001	0.01 ± 0.001	0.11 ± 0.02	0.27 ± 0.04	0.24 ± 0.07	0.29 ± 0.03	0.14 ± 0.03	0.02 ± 0.001	-	0.03 ± 0.02	0.14 ± 0.03	0.25 ± 0.03	0.31 ± 0.06	0.54 ± 0.18	0.18 ± 0.06	0.06 ± 0.04	-	0.04 ± 0.01	0.28 ± 0.04	0.78 ± 0.06	0.99 ± 0.46	0.73 ± 0.16	0.16 ± 0.07	0.03 ± 0.01	0.01 ± 0.01	0.02 ± 0.001	0.12 ± 0.03	0.18 ± 0.08	0.17 ± 0.02	0.11 ± 0.02	0.09 ± 0.03	0.04 ± 0.01	0.01 ± 0.001
Methyl 15-methylhexadecanoate	B	0.06 ± 0.001	0.02 ± 0.001	0.04 ± 0.01	0.29 ± 0.02	0.49 ± 0.05	0.69 ± 0.1	0.26 ± 0.02	0.25 ± 0.05	0.44 ± 0.13	0.4 ± 0.15	0.3 ± 0.15	0.69 ± 0.03	0.71 ± 0.15	0.98 ± 0.26	0.44 ± 0.09	0.65 ± 0.22	0.3 ± 0.27	0.07 ± 0.01	0.12 ± 0.03	0.57 ± 0.05	0.75 ± 0.06	0.41 ± 0.05	0.42 ± 0.22	0.24 ± 0.05	0.02 ± 0.001	0.04 ± 0.01	0.18 ± 0.02	0.88 ± 0.08	0.68 ± 0.09	0.45 ± 0.14	0.39 ± 0.06	0.17 ± 0.07	0.02 ± 0.001	0.03 ± 0.01	0.08 ± 0.04	0.36 ± 0.06	0.4 ± 0.06	0.59 ± 0.35	0.55 ± 0.04	0.31 ± 0.04
Methyl acetate	B	0.07 ± 0.03	0.12 ± 0.03	0.14 ± 0.04	0.14 ± 0	0.15 ± 0.04	0.29 ± 0.08	0.23 ± 0.02	0.21 ± 0.02	0.07 ± 0.01	0.56 ± 0.12	0.22 ± 0.05	0.23 ± 0.08	0.29 ± 0.06	0.38 ± 0.1	0.29 ± 0.14	0.28 ± 0.04	0.12 ± 0.04	0.27 ± 0.06	0.29 ± 0.04	0.27 ± 0	0.36 ± 0.06	0.33 ± 0.1	0.3 ± 0.19	0.17 ± 0.05	0.19 ± 0.12	0.54 ± 0.08	0.51 ± 0.14	0.45 ± 0.09	0.24 ± 0.03	0.2 ± 0.05	0.27 ± 0.03	0.28 ± 0.07	0.22 ± 0.12	0.59 ± 0.14	0.53 ± 0.27	0.42 ± 0.03	0.31 ± 0.12	0.29 ± 0.06	0.17 ± 0.02	0.22 ± 0.02
Methyl tetradecanoate	B	0.04 ± 0.001	0.03 ± 0.001	0.06 ± 0.01	0.29 ± 0.02	0.26 ± 0.02	0.28 ± 0.05	0.19 ± 0.02	0.05 ± 0.001	0.04 ± 0.02	0.15 ± 0.07	0.18 ± 0.02	0.24 ± 0.03	0.19 ± 0.03	0.25 ± 0.01	0.1 ± 0.02	0.1 ± 0.03	0.07 ± 0.02	0.04 ± 0.01	0.15 ± 0.05	0.29 ± 0.05	0.32 ± 0.05	0.2 ± 0.02	0.15 ± 0.07	0.03 ± 0.01	0.02 ± 0.01	0.04 ± 0.01	0.24 ± 0.04	0.58 ± 0.11	0.41 ± 0.04	0.23 ± 0.04	0.1 ± 0.03	0.02 ± 0.01	0.01 ± 0.001	0.06 ± 0.01	0.15 ± 0.06	0.33 ± 0.06	0.28 ± 0.05	0.41 ± 0.22	0.09 ± 0	0.03 ± 0.001
Methyl 12-methyltridecanoate	B	0.04 ± 0.02	0.04 ± 0.01	0.03 ± 0.001	0.06 ± 0.01	0.08 ± 0.02	0.09 ± 0.02	0.17 ± 0.01	0.07 ± 0.02	0.1 ± 0.03	0.14 ± 0.12	0.05 ± 0.03	0.1 ± 0.02	0.12 ± 0.03	0.3 ± 0.18	0.15 ± 0.03	0.15 ± 0.05	-	-	0.03 ± 0.001	0.09 ± 0.01	0.11 ± 0.02	0.08 ± 0.02	0.39 ± 0.19	0.1 ± 0.02	-	-	0.04 ± 0.01	0.11 ± 0.01	0.09 ± 0.01	0.12 ± 0.09	0.27 ± 0.11	0.07 ± 0.03	-	-	-	0.04 ± 0.001	0.06 ± 0.01	0.15 ± 0.09	0.18 ± 0.02	0.07 ± 0.01
Methyl 2-hydroxypropanoate	B	-	0.02 ± 0.001	0.05 ± 0.01	0.06 ± 0.001	0.06 ± 0.01	0.09 ± 0.02	0.03 ± 0.001	-	-	0.06 ± 0.01	0.09 ± 0.04	0.08 ± 0.02	0.11 ± 0.01	0.09 ± 0.02	-	-	-	0.04 ± 0.01	0.11 ± 0.01	0.12 ± 0.01	0.17 ± 0.03	0.11 ± 0.03	-	-	-	0.1 ± 0.02	0.13 ± 0.1	0.27 ± 0.04	0.13 ± 0.001	0.06 ± 0.001	-	-	-	0.2 ± 0.09	0.38 ± 0.23	0.24 ± 0.06	0.22 ± 0.12	0.1 ± 0.01	-	-
Methyl 10-methyldodecanoate	B	-	-	-	-	-	-	0.25 ± 0.01	0.16 ± 0.02	-	-	-	-	-	0.32 ± 0.15	0.26 ± 0.14	0.25 ± 0.14	-	-	-	-	-	0.03 ± 0.01	0.3 ± 0.16	0.09 ± 0.01	-	-	-	-	-	0.06 ± 0.01	0.25 ± 0.04	0.12 ± 0.04	-	-	-	-	-	0.05 ± 0.03	0.1 ± 0.01	0.08 ± 0.01
Methyl heptanoate	B	-	0.02 ± 0.001	0.04 ± 0.01	0.1 ± 0.03	0.07 ± 0.001	-	-	-	-	0.05 ± 0.03	0.08 ± 0.02	0.11 ± 0.01	0.09 ± 0.02	0.02 ± 0.02	-	-	-	0.05 ± 0.01	0.12 ± 0.05	0.14 ± 0.01	0.16 ± 0.03	0.05 ± 0.001	-	-	-	0.1 ± 0.05	0.23 ± 0.03	0.13 ± 0.1	0.18 ± 0.02	0.03 ± 0.001	-	-	-	0.07 ± 0.01	0.08 ± 0.04	0.06 ± 0.01	-	-	-	-
Alcohols		0.04 ± 0	0.66 ± 0.22	1.39 ± 0.48	1.33 ± 0.07	1.51 ± 0.34	1.77 ± 0.36	2.71 ± 0.3	1.29 ± 0.06	0.04 ± 0.01	1.03 ± 0.12	1.07 ± 0.19	1.48 ± 0.65	1.71 ± 0.38	2.77 ± 0.24	3.22 ± 1.44	2.25 ± 0.36	0.08 ± 0.02	0.93 ± 0.33	2.35 ± 0.42	1.46 ± 0.03	2.62 ± 0.62	1.85 ± 0.45	2.68 ± 0.46	1.83 ± 0.44	0.11 ± 0.05	3.39 ± 0.44	5.34 ± 1.22	7.21 ± 2.25	4.95 ± 0.63	3.18 ± 1.22	3.77 ± 0.22	2.19 ± 0.45	0.12 ± 0.07	3.56 ± 1.5	5.39 ± 2.85	4.81 ± 0.4	3.96 ± 1.86	2.54 ± 0.44	1.6 ± 0.18	1.72 ± 0.31
Ethanol	AB	0.02 ± 0.001	0.63 ± 0.22	1.34 ± 0.47	1.27 ± 0.05	1.23 ± 0.3	1.38 ± 0.29	0.79 ± 0.04	0.35 ± 0.02	0.03 ± 0.01	0.95 ± 0.11	1.04 ± 0.19	1.41 ± 0.63	1.46 ± 0.42	1.48 ± 0.36	0.81 ± 0.7	0.64 ± 0.08	0.04 ± 0.02	0.8 ± 0.25	2.11 ± 0.27	1.42 ± 0.03	2.26 ± 0.6	1.37 ± 0.47	0.64 ± 0.15	0.49 ± 0.14	0.07 ± 0.03	3.01 ± 0.46	4.69 ± 1.62	4.95 ± 1.48	3.76 ± 0.71	2.05 ± 0.9	1.16 ± 0.3	0.6 ± 0.28	0.08 ± 0.04	3.45 ± 1.47	5.28 ± 2.8	4.71 ± 0.4	3.66 ± 1.86	1.95 ± 0.45	0.62 ± 0.13	0.64 ± 0.09
3-Octanol	B	0.01 ± 0.001	0.01 ± 0.001	0.02 ± 0.001	0.02 ± 0.001	0.02 ± 0.001	0.03 ± 0.01	0.05 ± 0.01	0.01 ± 0.001	0.01 ± 0.01	0.04 ± 0.01	-	0.03 ± 0.02	0.03 ± 0.001	0.04 ± 0.01	0.04 ± 0.02	0.03 ± 0.01	0.02 ± 0.001	0.09 ± 0.1	0.21 ± 0.16	-	0.03 ± 0.01	0.02 ± 0.01	0.03 ± 0.001	0.01 ± 0.001	0.03 ± 0.02	0.33 ± 0.05	0.58 ± 0.43	2.16 ± 0.8	0.45 ± 0.06	0.04 ± 0.02	0.04 ± 0.001	0.01 ± 0.001	0.03 ± 0.03	0.06 ± 0.02	0.06 ± 0.03	0.05 ± 0.01	0.04 ± 0.02	0.04 ± 0.02	0.02 ± 0.01	0.04 ± 0.01
3-Methyl-1-butanol	B	-	-	-	-	0.2 ± 0.03	0.18 ± 0.06	1.15 ± 0.2	0.52 ± 0.08	-	-	-	-	0.16 ± 0.04	0.7 ± 0.21	1.34 ± 0.52	0.79 ± 0.13	-	-	-	-	0.25 ± 0.02	0.25 ± 0.09	0.97 ± 0.35	0.57 ± 0.1	-	-	-	-	0.36 ± 0.07	0.45 ± 0.04	1.63 ± 0.19	0.86 ± 0.08	-	-	-	-	0.19 ± 0.05	0.3 ± 0.08	0.43 ± 0.03	0.41 ± 0.11
Phenylethyl alcohol	B	0.01 ± 0.001	0.01 ± 0.001	0.03 ± 0.01	0.05 ± 0.02	0.06 ± 0.001	0.18 ± 0.05	0.72 ± 0.15	0.41 ± 0.04	-	0.04 ± 0.02	0.03 ± 0.001	0.04 ± 0.001	0.06 ± 0.001	0.56 ± 0.06	1.03 ± 0.29	0.79 ± 0.17	0.03 ± 0.01	0.04 ± 0.01	0.04 ± 0.01	0.04 ± 0.001	0.09 ± 0.03	0.21 ± 0.05	1.04 ± 0.3	0.75 ± 0.2	-	0.06 ± 0.01	0.08 ± 0.01	0.11 ± 0.04	0.38 ± 0.08	0.63 ± 0.3	0.95 ± 0.14	0.72 ± 0.2	0.01 ± 0.001	0.04 ± 0.01	0.06 ± 0.03	0.05 ± 0.01	0.07 ± 0.01	0.25 ± 0.04	0.53 ± 0.03	0.63 ± 0.14
Aldehydes	B	0.07 ± 0.01	0.09 ± 0.02	0.16 ± 0.02	0.32 ± 0.02	0.49 ± 0.05	1.37 ± 0.38	1.06 ± 0.27	0.8 ± 0.04	0.18 ± 0.04	0.79 ± 0.2	0.33 ± 0.13	0.31 ± 0.06	0.46 ± 0.03	2.72 ± 1.22	1.03 ± 0.31	1.61 ± 0.37	0.25 ± 0.01	0.35 ± 0.06	0.41 ± 0.08	0.5 ± 0.06	0.65 ± 0.1	1.78 ± 0.48	1.04 ± 0.32	1.05 ± 0.08	0.26 ± 0.13	0.65 ± 0.08	0.91 ± 0.18	0.99 ± 0.19	0.86 ± 0.08	2.37 ± 0.46	0.88 ± 0.09	1.44 ± 0.21	0.23 ± 0.07	0.63 ± 0.11	0.72 ± 0.28	0.49 ± 0.06	0.69 ± 0.12	1.87 ± 0.19	0.55 ± 0.06	2 ± 0.27
Benzaldehyde	B	0.05 ± 0.001	0.05 ± 0.01	0.06 ± 0.01	0.13 ± 0.02	0.28 ± 0.01	0.8 ± 0.22	0.49 ± 0.12	0.67 ± 0.04	0.14 ± 0.03	0.47 ± 0.13	0.15 ± 0.09	0.1 ± 0.02	0.16 ± 0.01	2.15 ± 0.99	0.65 ± 0.18	1.39 ± 0.3	0.2 ± 0.01	0.2 ± 0.02	0.18 ± 0.04	0.17 ± 0.02	0.26 ± 0.03	1.21 ± 0.46	0.61 ± 0.29	0.95 ± 0.06	0.22 ± 0.13	0.41 ± 0.07	0.32 ± 0.05	0.31 ± 0.05	0.31 ± 0.05	1.86 ± 0.53	0.62 ± 0.11	1.3 ± 0.18	0.22 ± 0.07	0.53 ± 0.08	0.47 ± 0.19	0.29 ± 0.02	0.41 ± 0.07	1.22 ± 0.28	0.26 ± 0.03	1.86 ± 0.22
2-Phenylpropenal	B	0.02 ± 0.01	0.04 ± 0.01	0.1 ± 0.01	0.16 ± 0.001	0.17 ± 0.04	0.33 ± 0.09	0.33 ± 0.06	0.05 ± 0.001	0.03 ± 0.01	0.32 ± 0.08	0.19 ± 0.04	0.19 ± 0.06	0.25 ± 0.03	0.35 ± 0.08	0.16 ± 0.05	0.09 ± 0.01	0.05 ± 0.01	0.14 ± 0.04	0.23 ± 0.05	0.27 ± 0.07	0.34 ± 0.07	0.32 ± 0.06	0.23 ± 0.07	0.03 ± 0.01	0.04 ± 0.01	0.25 ± 0.02	0.52 ± 0.12	0.61 ± 0.14	0.5 ± 0.03	0.35 ± 0.07	0.13 ± 0.01	0.04 ± 0.01	0.01 ± 0.001	0.11 ± 0.03	0.18 ± 0.07	0.15 ± 0.03	0.21 ± 0.04	0.46 ± 0.12	0.17 ± 0.02	0.03 ± 0.01
Isovaleraldehyde	B	-	-	-	0.03 ± 0.001	0.04 ± 0.01	0.24 ± 0.08	0.25 ± 0.09	0.07 ± 0.02	-	-	-	0.02 ± 0.01	0.06 ± 0.01	0.22 ± 0.15	0.23 ± 0.09	0.13 ± 0.06	-	-	-	0.06 ± 0.03	0.05 ± 0.01	0.25 ± 0.03	0.2 ± 0.08	0.07 ± 0.01	-	-	0.07 ± 0.02	0.07 ± 0.001	0.05 ± 0.01	0.15 ± 0.01	0.13 ± 0.03	0.09 ± 0.02	-	-	0.07 ± 0.03	0.06 ± 0.01	0.06 ± 0.01	0.19 ± 0.02	0.13 ± 0.03	0.11 ± 0.04
Benzene derivatives	B	0.19 ± 0.1	0.29 ± 0.04	0.47 ± 0.04	1.04 ± 0.55	0.74 ± 0.03	1.19 ± 0.28	1.49 ± 0.21	0.85 ± 0.08	0.25 ± 0.06	1.32 ± 0.45	0.94 ± 0.26	0.75 ± 0.04	1.03 ± 0.07	2.07 ± 0.29	2.03 ± 0.66	1.31 ± 0.11	0.32 ± 0.04	0.78 ± 0.06	0.9 ± 0.12	1.17 ± 0.1	1.57 ± 0.22	1.91 ± 0.26	1.8 ± 0.74	0.85 ± 0.1	0.3 ± 0.07	1.48 ± 0.16	2.76 ± 0.44	3.41 ± 0.8	3.04 ± 0.57	1.77 ± 0.19	2.51 ± 0.17	1.47 ± 0.37	0.3 ± 0.1	2.02 ± 0.42	2.46 ± 0.84	1.96 ± 0.22	2.39 ± 0.46	2.01 ± 0.07	1.2 ± 0.03	1.31 ± 0.55
4-Ethylguaiacol	B	-	0.02 ± 0.01	0.03 ± 0.01	0.05 ± 0.001	0.04 ± 0.01	0.14 ± 0.03	0.06 ± 0.02	0.03 ± 0.01	-	-	-	-	0.01 ± 0.01	0.04 ± 0.01	0.01 ± 0.01	0.03 ± 0.01	0.03 ± 0.02	0.02 ± 0.001	0.02 ± 0.001	0.02 ± 0.02	-	0.02 ± 0.001	0.02 ± 0.02	0.02 ± 0.001	-	0.34 ± 0.04	1.02 ± 0.23	1.43 ± 0.41	1.42 ± 0.27	0.18 ± 0.27	1.05 ± 0.26	0.42 ± 0.03	-	0.13 ± 0.02	0.37 ± 0.13	0.39 ± 0.07	0.43 ± 0.11	0.03 ± 0.01	0.22 ± 0.03	0.12 ± 0.03
Benzonitrile	B	0.01 ± 0.001	0.01 ± 0.001	0.02 ± 0.001	0.04 ± 0.01	0.03 ± 0.001	0.05 ± 0.01	0.4 ± 0.04	0.16 ± 0.02	0.03 ± 0.01	0.07 ± 0.02	0.03 ± 0.01	0.03 ± 0.01	0.05 ± 0.001	0.72 ± 0.05	0.68 ± 0.24	0.37 ± 0.05	0.04 ± 0.01	0.04 ± 0.001	0.05 ± 0.01	0.05 ± 0.001	0.07 ± 0.01	0.42 ± 0.24	0.61 ± 0.39	0.28 ± 0.06	0.03 ± 0.01	0.05 ± 0.001	0.06 ± 0.01	0.07 ± 0.01	0.06 ± 0.01	0.47 ± 0.11	0.46 ± 0.19	0.25 ± 0.11	0.05 ± 0.02	0.07 ± 0.04	0.07 ± 0.02	0.07 ± 0.01	0.07 ± 0.02	0.4 ± 0.07	0.19 ± 0.02	0.14 ± 0.02
Methyl benzeneacetic acid	B	0.01 ± 0.001	0.03 ± 0.001	0.06 ± 0.001	0.09 ± 0.01	0.15 ± 0.01	0.24 ± 0.03	0.13 ± 0.01	0.06 ± 0.001	0.03 ± 0.01	0.26 ± 0.03	0.24 ± 0.1	0.21 ± 0.04	0.27 ± 0.05	0.35 ± 0.16	0.08 ± 0.01	0.07 ± 0.001	0.03 ± 0.01	0.15 ± 0.02	0.3 ± 0.06	0.36 ± 0.03	0.56 ± 0.06	0.46 ± 0.12	0.19 ± 0.04	0.05 ± 0.01	0.02 ± 0.01	0.34 ± 0.04	0.53 ± 0.05	0.59 ± 0.11	0.48 ± 0.07	0.39 ± 0.02	0.05 ± 0.01	0.06 ± 0.03	0.03 ± 0.01	0.47 ± 0.09	0.69 ± 0.27	0.48 ± 0.02	0.66 ± 0.09	0.62 ± 0.07	0.07 ± 0.001	0.05 ± 0.01
Guaiacol	B	0.04 ± 0.01	0.06 ± 0.01	0.09 ± 0.001	0.67 ± 0.51	0.13 ± 0.001	0.16 ± 0.02	0.35 ± 0.03	0.22 ± 0.01	0.04 ± 0.03	0.28 ± 0.21	0.21 ± 0.08	0.25 ± 0.07	0.16 ± 0.02	0.3 ± 0.16	0.5 ± 0.12	0.31 ± 0.06	0.03 ± 0.01	0.11 ± 0.03	0.14 ± 0.02	0.16 ± 0.001	0.18 ± 0.02	0.14 ± 0.02	0.37 ± 0.12	0.15 ± 0.07	-	0.11 ± 0.02	0.14 ± 0.01	0.19 ± 0.05	0.13 ± 0.02	0.06 ± 0.01	0.21 ± 0.04	0.12 ± 0.06	0.01 ± 0.001	0.1 ± 0.02	0.15 ± 0.06	0.14 ± 0.02	0.12 ± 0.03	0.07 ± 0.01	0.09 ± 0.01	0.07 ± 0.02
Methyl benzoic acid	B	0.01 ± 0.001	0.02 ± 0.001	0.04 ± 0.01	0.06 ± 0.01	0.11 ± 0.01	0.23 ± 0.08	0.13 ± 0.03	0.14 ± 0.01	0.04 ± 0.01	0.27 ± 0.11	0.13 ± 0.06	0.1 ± 0.001	0.18 ± 0.02	0.19 ± 0.03	0.19 ± 0.06	0.21 ± 0.05	0.05 ± 0.01	0.11 ± 0.01	0.15 ± 0.02	0.21 ± 0.03	0.36 ± 0.09	0.49 ± 0.39	0.17 ± 0.09	0.15 ± 0.04	0.08 ± 0.03	0.24 ± 0.001	0.32 ± 0.08	0.36 ± 0.07	0.39 ± 0.08	0.19 ± 0.06	0.24 ± 0.08	0.19 ± 0.03	0.12 ± 0.05	0.48 ± 0.09	0.54 ± 0.19	0.36 ± 0.01	0.48 ± 0.08	0.21 ± 0.04	0.25 ± 0.01	0.38 ± 0.04
Styrene	AB	0.08 ± 0.08	0.1 ± 0.03	0.15 ± 0.02	0.03 ± 0.01	0.13 ± 0.01	0.18 ± 0.08	0.18 ± 0.08	0.09 ± 0.03	0.05 ± 0.02	0.19 ± 0.11	0.17 ± 0.1	-	0.13 ± 0.04	0.11 ± 0.18	0.24 ± 0.12	0.12 ± 0.03	0.07 ± 0.01	0.2 ± 0.05	0.06 ± 0.001	0.18 ± 0.01	0.13 ± 0.05	0.13 ± 0.07	0.12 ± 0.12	0.08 ± 0.02	0.1 ± 0.02	0.08 ± 0.13	0.14 ± 0.12	0.12 ± 0.11	0.06 ± 0.06	-	-	-	-	0.49 ± 0.12	0.14 ± 0.05	0.09 ± 0.06	0.15 ± 0.07	0.15 ± 0.12	0.09 ± 0.09	0.37 ± 0.44
4-Ethyl phenol	B	-	-	-	-	-	-	-	-	-	-	-	-	-	-	-	-	-	-	-	-	-	-	-	-	-	0.14 ± 0.01	0.31 ± 0.05	0.37 ± 0.09	0.27 ± 0.05	0.24 ± 0.02	0.22 ± 0.03	0.1 ± 0.01	0.01 ± 0.001	0.07 ± 0.01	0.19 ± 0.05	0.16 ± 0.02	0.18 ± 0.04	0.16 ± 0.02	0.08 ± 0.01	0.07 ± 0.02
Benzyl nitrile	B	0.01 ± 0.001	0.01 ± 0.001	0.03 ± 0.001	0.05 ± 0.01	0.07 ± 0.01	0.09 ± 0.03	0.16 ± 0.01	0.09 ± 0.01	0.01 ± 0.001	0.1 ± 0.03	0.08 ± 0.03	0.08 ± 0.001	0.13 ± 0.02	0.24 ± 0.01	0.23 ± 0.1	0.14 ± 0.08	0.02 ± 0.001	0.05 ± 0.01	0.08 ± 0.001	0.1 ± 0.01	0.14 ± 0.02	0.16 ± 0.03	0.24 ± 0.03	0.07 ± 0.01	0.01 ± 0.001	0.06 ± 0.01	0.1 ± 0.01	0.12 ± 0.02	0.11 ± 0.02	0.13 ± 0.03	0.18 ± 0.04	0.25 ± 0.22	0.01 ± 0.001	0.07 ± 0.02	0.14 ± 0.05	0.14 ± 0.02	0.16 ± 0.03	0.2 ± 0.03	0.15 ± 0.01	0.05 ± 0.01
Biphenyl	B	0.02 ± 0.01	0.04 ± 0.001	0.05 ± 0.001	0.06 ± 0.001	0.07 ± 0.001	0.1 ± 0.01	0.08 ± 0.01	0.05 ± 0.001	0.04 ± 0.001	0.14 ± 0.07	0.08 ± 0.01	0.07 ± 0.01	0.1 ± 0.001	0.13 ± 0.02	0.1 ± 0.03	0.07 ± 0.01	0.06 ± 0.001	0.09 ± 0.001	0.1 ± 0.01	0.1 ± 0.001	0.12 ± 0.01	0.1 ± 0.01	0.08 ± 0.03	0.05 ± 0.01	0.06 ± 0.001	0.13 ± 0.01	0.14 ± 0.02	0.15 ± 0.02	0.13 ± 0.02	0.1 ± 0.02	0.1 ± 0.01	0.07 ± 0.02	0.07 ± 0.01	0.13 ± 0.03	0.16 ± 0.02	0.15 ± 0.01	0.13 ± 0.02	0.16 ± 0.1	0.06 ± 0.01	0.07 ± 0.01
Acids	B	0.01 ± 0.001	0.15 ± 0.04	0.37 ± 0.07	0.41 ± 0.04	0.34 ± 0.03	0.33 ± 0.12	0.74 ± 0.05	0.1 ± 0.02	0.04 ± 0.01	0.72 ± 0.29	0.98 ± 0.46	1.2 ± 0.16	1.16 ± 0.59	1.5 ± 0.49	0.26 ± 0.16	0.28 ± 0.03	0.01 ± 0.001	0.17 ± 0.09	0.7 ± 0.46	0.72 ± 0.08	0.59 ± 0.34	0.21 ± 0.08	0.6 ± 0.32	0.13 ± 0.06	-	0.17 ± 0.06	0.32 ± 0.15	0.31 ± 0.05	0.16 ± 0.06	0.15 ± 0.15	0.15 ± 0.13	0.07 ± 0.05	0.02 ± 0.001	0.16 ± 0.07	0.35 ± 0.22	0.36 ± 0.09	0.17 ± 0.1	0.17 ± 0.11	0.09 ± 0.01	0.04 ± 0.02
3-Methyl butanoic acid	AB	0.01 ± 0.001	0.15 ± 0.04	0.37 ± 0.07	0.41 ± 0.04	0.34 ± 0.03	0.33 ± 0.12	0.74 ± 0.05	0.1 ± 0.02	0.04 ± 0.01	0.72 ± 0.29	0.98 ± 0.46	1.2 ± 0.16	1.16 ± 0.59	1.5 ± 0.49	0.26 ± 0.16	0.28 ± 0.03	0.01 ± 0.001	0.17 ± 0.09	0.7 ± 0.46	0.72 ± 0.08	0.59 ± 0.34	0.21 ± 0.08	0.6 ± 0.32	0.13 ± 0.06	-	0.17 ± 0.06	0.32 ± 0.15	0.31 ± 0.05	0.16 ± 0.06	0.15 ± 0.15	0.15 ± 0.13	0.07 ± 0.05	0.02 ± 0.001	0.16 ± 0.07	0.35 ± 0.22	0.36 ± 0.09	0.17 ± 0.1	0.17 ± 0.11	0.09 ± 0.01	0.04 ± 0.02
Ketones	B	0.17 ± 0.08	0.21 ± 0.02	0.2 ± 0.03	0.24 ± 0.02	0.25 ± 0.001	0.42 ± 0.17	0.46 ± 0.11	0.17 ± 0.02	0.18 ± 0.03	0.74 ± 0.17	0.28 ± 0.1	0.19 ± 0.04	0.28 ± 0.04	0.46 ± 0.08	0.38 ± 0.14	0.28 ± 0.03	0.2 ± 0.04	0.47 ± 0.06	0.35 ± 0.02	0.39 ± 0.04	0.35 ± 0.04	0.34 ± 0.03	0.32 ± 0.11	0.19 ± 0.01	0.34 ± 0.1	0.75 ± 0.08	0.59 ± 0.14	0.75 ± 0.27	0.35 ± 0.05	0.3 ± 0.02	0.33 ± 0.04	0.19 ± 0.04	0.36 ± 0.17	0.54 ± 0.2	0.5 ± 0.15	0.32 ± 0.02	0.29 ± 0	0.39 ± 0.03	0.17 ± 0.09	0.18 ± 0.02
3-Methyl-2-butanone	B	0.14 ± 0.07	0.19 ± 0.02	0.19 ± 0.03	0.2 ± 0.02	0.23 ± 0.01	0.38 ± 0.17	0.32 ± 0.09	0.1 ± 0.02	0.14 ± 0.03	0.57 ± 0.16	0.24 ± 0.08	0.14 ± 0.03	0.25 ± 0.04	0.34 ± 0.06	0.24 ± 0.1	0.14 ± 0.02	0.15 ± 0.03	0.36 ± 0.05	0.24 ± 0.03	0.26 ± 0.04	0.28 ± 0.04	0.28 ± 0.01	0.2 ± 0.1	0.1 ± 0.01	0.27 ± 0.09	0.55 ± 0.06	0.37 ± 0.09	0.42 ± 0.12	0.25 ± 0.05	0.22 ± 0.02	0.21 ± 0.03	0.1 ± 0.02	0.3 ± 0.16	0.41 ± 0.17	0.37 ± 0.12	0.25 ± 0.03	0.24 ± 0.02	0.28 ± 0.03	0.11 ± 0.09	0.1 ± 0.01
Acetoin	B	-	-	-	-	-	-	0.08 ± 0.01	0.02 ± 0.001	-	0.06 ± 0.03	-	-	-	0.04 ± 0.01	0.06 ± 0.03	0.06 ± 0.02	-	0.04 ± 0.02	0.02 ± 0.03	0.02 ± 0.001	-	0.02 ± 0.02	0.05 ± 0.01	0.02 ± 0.001	-	0.1 ± 0.03	0.11 ± 0.15	0.22 ± 0.13	0.04 ± 0.01	0.04 ± 0	0.07 ± 0.02	0.02 ± 0.01	-	0.08 ± 0.02	0.07 ± 0.02	-	-	0.05 ± 0.01	0.03 ± 0.01	0.02 ± 0.001
Acetophenone	B	0.03 ± 0.01	0.03 ± 0.001	0.02 ± 0.001	0.04 ± 0.02	0.02 ± 0.01	0.03 ± 0.01	0.05 ± 0.02	0.04 ± 0.001	0.04 ± 0.01	0.11 ± 0.01	0.05 ± 0.02	0.05 ± 0.01	0.03 ± 0.001	0.08 ± 0.03	0.08 ± 0.01	0.07 ± 0.01	0.06 ± 0.01	0.07 ± 0.01	0.09 ± 0.02	0.11 ± 0.001	0.07 ± 0.01	0.05 ± 0.01	0.06 ± 0.02	0.06 ± 0.001	0.06 ± 0.01	0.09 ± 0.02	0.11 ± 0.03	0.12 ± 0.03	0.06 ± 0.02	0.04 ± 0.01	0.06 ± 0.001	0.06 ± 0.02	0.06 ± 0.01	0.05 ± 0.01	0.06 ± 0.02	0.07 ± 0.02	0.05 ± 0.02	0.06 ± 0.03	0.03 ± 0.01	0.05 ± 0.01
Miscellaneous	B	1.08 ± 0.61	1.71 ± 0.1	1.17 ± 0.05	0.99 ± 0.12	2.48 ± 0.09	4.12 ± 0.76	1.74 ± 0.63	0.72 ± 0.31	1.82 ± 0.41	5.81 ± 1.07	2.78 ± 0.47	1.88 ± 0.69	3.52 ± 0.36	3.85 ± 1.3	2.35 ± 1.84	1.57 ± 0.69	1.52 ± 0.33	3.38 ± 0.5	2.89 ± 0.38	3.34 ± 0.23	2.82 ± 1.05	2.99 ± 0.84	1.98 ± 1.2	1.47 ± 0.43	3.15 ± 0.63	5.64 ± 0.85	4.63 ± 1.93	3.53 ± 1.52	2.7 ± 0.68	2.56 ± 0.07	2.22 ± 0.26	1.46 ± 0.39	3.23 ± 1.57	6.66 ± 1.54	4.7 ± 1.41	3.66 ± 0.59	3.03 ± 0.54	2.6 ± 0.9	1.21 ± 0.56	2.13 ± 0.67
1-Dodecene	B	0.5 ± 0.3	0.72 ± 0.05	0.15 ± 0.02	0.15 ± 0.08	1.2 ± 0.08	2.0 ± 0.27	0.52 ± 0.42	0.32 ± 0.18	1.04 ± 0.22	2.45 ± 1.56	1.6 ± 0.25	1.07 ± 0.42	1.88 ± 0.33	1.68 ± 0.78	1.31 ± 1.11	0.85 ± 0.4	0.57 ± 0.48	1.44 ± 0.61	1.47 ± 0.41	2.08 ± 0.06	1.27 ± 0.94	1.21 ± 0.67	0.84 ± 0.62	0.6 ± 0.23	1.72 ± 0.21	2.63 ± 0.89	2.55 ± 1.48	2.02 ± 1.35	1.64 ± 0.52	1.44 ± 0.03	1.0 ± 0.31	0.47 ± 0.21	1.67 ± 0.87	3.75 ± 0.88	2.56 ± 1.15	2.13 ± 0.56	1.84 ± 0.31	1.43 ± 0.91	0.45 ± 0.26	0.83 ± 0.47
Decane	B	0.39 ± 0.3	0.67 ± 0.05	0.62 ± 0.04	0.49 ± 0.03	0.76 ± 0.06	1.45 ± 0.4	0.73 ± 0.08	0.15 ± 0.02	0.59 ± 0.16	2.46 ± 0.36	0.77 ± 0.17	0.48 ± 0.21	1.12 ± 0.06	1.47 ± 0.52	0.74 ± 0.59	0.46 ± 0.19	0.64 ± 0.18	1.36 ± 0.3	0.92 ± 0.04	0.83 ± 0.001	0.98 ± 0.01	1.17 ± 0.31	0.54 ± 0.35	0.21 ± 0.07	0.99 ± 0.32	1.9 ± 0.32	1.12 ± 0.23	0.88 ± 0.18	0.63 ± 0.09	0.65 ± 0.03	0.49 ± 0.07	0.29 ± 0.11	1.02 ± 0.47	1.62 ± 0.38	1.08 ± 0.37	0.77 ± 0.02	0.58 ± 0.15	0.63 ± 0.03	0.24 ± 0.22	0.33 ± 0.05
Undecane	B	0.15 ± 0.03	0.19 ± 0.01	0.19 ± 0.04	0.12 ± 0.02	0.29 ± 0.05	0.4 ± 0.08	0.22 ± 0.04	0.05 ± 0.01	0.17 ± 0.04	0.69 ± 0.17	0.29 ± 0.05	0.21 ± 0.06	0.39 ± 0.13	0.5 ± 0.13	0.18 ± 0.09	0.18 ± 0.09	0.28 ± 0.03	0.48 ± 0.21	0.4 ± 0.03	0.3 ± 0.17	0.44 ± 0.08	0.43 ± 0.09	0.14 ± 0.12	0.11 ± 0.04	0.44 ± 0.12	0.85 ± 0.12	0.63 ± 0.16	0.36 ± 0.08	0.26 ± 0.12	0.3 ± 0.01	0.16 ± 0.06	0.07 ± 0.03	0.45 ± 0.25	0.85 ± 0.21	0.65 ± 0.17	0.44 ± 0.02	0.32 ± 0.05	0.3 ± 0.18	0.11 ± 0.1	0.3 ± 0.23
Dimethylamine	B	-	-	-	-	-	-	0.07 ± 0.04	0.12 ± 0.11	-	-	-	-	-	-	-	-	-	-	-	-	-	-	0.35 ± 0.1	0.49 ± 0.07	-	-	-	-	-	-	0.32 ± 0.22	0.54 ± 0.16	-	-	-	-	-	-	0.28 ± 0.04	0.51 ± 0.46
Trimethyl oxazole	B	0.04 ± 0.02	0.14 ± 0.04	0.2 ± 0.01	0.22 ± 0.03	0.23 ± 0.01	0.27 ± 0.09	0.19 ± 0.06	0.06 ± 0.01	0.03 ± 0.01	0.2 ± 0.1	0.11 ± 0.05	0.12 ± 0.03	0.13 ± 0.04	0.2 ± 0.07	0.12 ± 0.06	0.09 ± 0.02	0.03 ± 0.01	0.09 ± 0.01	0.1 ± 0.02	0.12 ± 0.001	0.13 ± 0.06	0.18 ± 0.06	0.1 ± 0.04	0.04 ± 0.02	-	0.25 ± 0.05	0.32 ± 0.06	0.27 ± 0.06	0.18 ± 0.04	0.17 ± 0.01	0.22 ± 0.08	0.07 ± 0.02	0.1 ± 0.09	0.44 ± 0.11	0.41 ± 0.1	0.33 ± 0.06	0.29 ± 0.06	0.24 ± 0.04	0.13 ± 0.02	0.13 ± 0.02
2,4,6-Trimethyl pyridine	B	-	-	-	-	-	-	-	0.02 ± 0.01	-	-	-	-	-	-	-	-	-	-	-	-	-	-	-	0.01 ± 0.001	-	-	-	-	-	-	0.03 ± 0.001	0.02 ± 0.01	-	-	-	-	-	-	-	0.02 ± 0.01

## Sheet: Table S2
Table S2. Results of ANOVA based on profiles of volatile organic compounds identified from 60 and 240 days of ganjang batches inoculated with Tetragenococcus halophilus (T), T. halophilus and Debaryomyces hansenii (TD), T. halophilus and Wickerhamomyces anomalus (TW), T. halophilus and Wickerhamiella versatilis (TC), and T. halophilus, D. hansenii, Wo. anomalus, and Wi. versatilis (TDWC). Volatil…
Compounds	Class	60 day			240 day
		F-value	p-value	FDR-adjusted p-value	F-value	p-value	FDR-adjusted p-value
Tetramethylpyrazine	Pyrazines	12.2	0.00073996	0.003053	8.5	0.0029854	0.0087572
Trimethylpyrazine		9.7	0.0018023	0.0056527	4.1	0.031183	0.054881
2,5-Dimethylpyrazine		11.9	0.00082187	0.0031505	6	0.0097463	0.020421
2,3,5-Trimethyl-6-ethylpyrazine		8.9	0.0025156	0.0072324	4.5	0.02484	0.04752
2,3-Dimethylpyrazine		1.7	0.21596	0.30411	2.3	0.12684	0.16414
3-Ethyl-2,5-dimethylpyrazine		10.1	0.0015226	0.0050027	2.1	0.16071	0.19643
Methylpyrazine		12.3	0.00071167	0.003053	7.3	0.0051124	0.012497
2,6-Dimethylpyrazine		4.5	0.024908	0.049105	3.2	0.059589	0.085259
2-Ethyl-6-methylpyrazine		-	-	-	1.2	0.38601	0.4044
Methyl nonanoate	Esters	8.3	0.0031515	0.008202	-	-	-
Methyl tridecanoate		6	0.0097398	0.021679	48.1	1.6907e-06	2.4797e-05
Methyl salicylate		5.1	0.017056	0.034613	0.4	0.8032	0.8032
Methyl octanoate		3.6	0.046416	0.084282	27	2.4551e-05	0.00027006
Methyl decanoate		8.3	0.0032095	0.008202	24	4.1131e-05	0.00036196
Methyl 15-methylhexadecanoate		53.5	1.02e-06	4.2278e-05	8.6	0.0027817	0.0087424
Methyl acetate		9	0.002403	0.007209	3.4	0.053352	0.080947
Methyl tetradecanoate		8.1	0.0035423	0.0087293	18	0.00014541	0.00079978
Methyl 12-methyltridecanoate		14.7	0.00034212	0.0019672	4.9	0.018886	0.037772
Methyl 2-hydroxypropanoate		8.6	0.0027949	0.0077139	-	-	-
Methyl 10-methyldodecanoate		-	-	-	3.1	0.064425	0.088584
Methyl heptanoate		0.6	0.66691	0.77994	-	-	-
Ethanol	Alcohols	17.5	0.00016441	0.0010313	2	0.16623	0.19768
3-Octanol		21.6	6.6113e-05	0.00065169	8.2	0.0033941	0.0093337
3-Methyl-1-butanol		0			10	0.001597	0.0054053
Phenylethyl alcohol		4.3	0.028687	0.054983	2.6	0.097106	0.12947
Benzaldehyde	Aldehydes	18.9	0.00011705	0.00083552	17.2	0.00017484	0.00082415
2-Phenylpropenal		18.8	0.00012109	0.00083552	19.3	0.00010828	0.00076387
Isovaleraldehyde		-	-	-	1.5	0.26759	0.28924
4-Ethylguaiacol	Benzene derivatives	31.9	1.1398e-05	0.00013108	207.9	1.4088e-09	6.1987e-08
Benzonitrile		10.7	0.0012483	0.0043068	6.5	0.0075164	0.016586
Methyl benzeneacetic acid		36.4	6.2216e-06	8.5858e-05	1	0.46552	0.47635
Guaiacol		2.6	0.099578	0.17177	11.1	0.0010775	0.0043101
Methyl benzoic acid		44.5	2.4399e-06	4.8452e-05	18.8	0.00012153	0.00076387
Styrene		2.2	0.14573	0.21859	1.5	0.26952	0.28924
4-Ethyl phenol		51.5	1.2254e-06	4.2278e-05	96	6.1997e-08	1.3639e-06
Benzyl nitrile		11.7	0.0008785	0.0031903	1.8	0.20687	0.23954
Biphenyl		13.1	0.0005573	0.0027467	4	0.034324	0.058086
3-Methyl butanoic acid	Acids	43.2	2.8088e-06	4.8452e-05	17	0.00018731	0.00082415
3-Methyl-2-butanone	Ketones	5.3	0.014728	0.030794	4.4	0.026722	0.048989
Acetoin		7.5	0.0047337	0.011263	6.5	0.0075392	0.016586
Acetophenone		12.1	0.00075218	0.003053	3.2	0.060069	0.085259
1-Dodecene	Miscellaneous	2.9	0.078532	0.13894	1.5	0.26283	0.28924
Decane		2.5	0.11003	0.18077	3.7	0.043487	0.068336
Undecane		4.1	0.032424	0.060467	2.3	0.13238	0.16642
Dimethylamine		-	-	-	3.8	0.038852	0.063314
2,4,6-Trimethyl pyridine		-	-	-	7.9	0.003855	0.0099778
